# Supplementary material for: Unfolded Protein Response Is Activated by Aurora Kinase A in Esophageal Adenocarcinoma
Source: Cancers (Basel). 2022 Mar 9;14(6):1401. doi: 10.3390/cancers14061401 (PMC8946061; doi:10.3390/cancers14061401)
Supplement: Supplementary file 1 [file cancers-14-01401-s001.zip]

Archive with 1 entries (1 files):
- cancers-1594628-supplementary.pdf
